# Supplementary material for: Mass Spectrometry-Based Lipidomics of Brown Adipose Tissue and Plasma of New-Born Lambs Subjected to Short-Term Cold Exposure
Source: Animals (Basel). 2022 Oct 14;12(20):2762. doi: 10.3390/ani12202762 (PMC9597848; doi:10.3390/ani12202762)
Supplement: Supplementary file 1 [file animals-12-02762-s001.zip]

Archive with 1 entries (1 files):
- animals-1903796-supplementary Table S1.xlsx
