# Supplementary material for: Mass Spectrometry-Based Lipidomics of Brown Adipose Tissue and Plasma of New-Born Lambs Subjected to Short-Term Cold Exposure
Source: Animals (Basel). 2022 Oct 14;12(20):2762. doi: 10.3390/ani12202762 (PMC9597848; doi:10.3390/ani12202762)
Supplement: Supplementary file 1 [file animals-12-02762-s001.zip › animals-1903796-supplementary Table S1.xlsx]

## Sheet: BAT
				Cold			AT
Category	Main class	Lipid subclass	Lipid name	Mean	SD		Mean	SD		P-value
Glycerophospholipids	Glycerophosphocholines	Lysophophatidylcholine	LPC 18:2	5974	1687.08		1079.67	961.961		0.0001051
			LPC 18:1	22791.8	16200.1		4.5	9950.18		0.01489
			LPC 18:1/0:0	231.667	3440.08		-4003.17	1439.72		0.0194
	Glycerophosphocholines	Phosphatidylcholine	PC 34:2|PC 16:0_18:2	15626.3	6953.58		-370.5	6570.29		0.002159
			PC 34:1	-12647.7	10953.1		-27730.2	3141.55		0.008836
			PC 36:5	4907.17	2947.03		467.333	1828.05		0.01058
			PC 36:2|PC 17:1_19:1	46304.2	21425.6		18303.8	15196.2		0.02599
			PC 34:1|PC 16:0_18:1	-75432.3	42117.2		-123237	21488.7		0.03274
			PC 35:1	4430.67	2014.66		1469	2436.17		0.04465
			PC 36:4	2076.33	1311.96		5051	2929.8		0.04659
			PC 38:5|PC 16:0_22:5	-1893.5	1443.86		1915.67	3510.68		0.03379
	Glycerophosphoethanolamines	Lysophosphatidylethanolamine	LPE 18:1	879	2281.27		-2507.5	1602.92		0.01392
			LPE 18:1	6178.5	3735.62		1502.5	2155.45		0.02408
	Glycerophosphoethanolamines	Phosphatidylethanolamine	PE 36:1	1163.17	4413.84		-6266	5917.88		0.03339
Glycerolipids	Triradylglycerols	Oxidized triglyceride	TG 54:3;3O|TG 18:0_18:0_18:3;3O	-7529.5	7935.26		10069	12980.6		0.01775
		Triacylglycerol	TG 58:8|TG 18:1_18:1_22:6	-2603.83	6611.31		16520.8	15485		0.01938
			TG 58:8|TG 20:2_22:2_16:4	-1451.33	1041.17		1721.17	2727.6		0.02383
			TG 56:7|TG 16:0_18:1_22:6	-4761.33	14172.9		35353.7	35235.7		0.02708
		Ether-linked triacylglycerol	TG O-59:13|TG O-22:5_15:2_22:6	-11715.2	4700.65		-3596.17	7061.26		0.04103
	Diradylglycerols	Diacylglycerol	DG 34:0	-669.667	2909.83		-5577.83	3283.59		0.02082
Sphingolipids	Ceramides	Ceramide Esterified omega-hydroxy fatty acid-sphingosine	Cer 50:9;4O|Cer 14:1;2O/36:8;2O	1919.17	634.206		697.167	1012.42		0.03115
Data values are presented as Mean ± SD (n = 6 in each group). Means were considered different when p-value < 0.05.

## Sheet: Plasma 1-day
				Cold			AT
Category	Main class	Lipid subclass	Lipid name	Mean	SD		Mean	SD		P-value
Glycerolipids	Triradylglycerols	Triacylglycerol	TG 51:12|TG 17:4_17:4_17:4	-196.833	1722.59		-3981.67	1848.51		0.004323
			TG 56:1|TG 20:0_20:0_16:1	4531.83	5021.07		15548.2	10145		0.03836
	Diradylglycerols	Diacylglycerol	DG 40:2	4139.5	2026.13		1439.17	871.737		0.01337
			DG 47:12	1747.17	2417.61		-1507.83	1589.54		0.02028
			DG 28:2	956.5	18471.8		-23707.5	13555.3		0.02487
			DG 46:11	4336.83	5809.48		-2864.5	4104.54		0.03255
			DG 44:8	1094.17	2480.48		-1648.83	1370.73		0.03922
			DG 48:12	-29984.7	29620.1		-75940.5	39790.9		0.04663
			DG 48:12	-2115.67	2006.42		-4317.83	1318.35		0.04844
	Glycosyldiradylglycerols	Digalactosyldiacylglycerol	DGDG 30:2|DGDG 14:1_16:1	7779.67	21211.6		30250.5	10792.8		0.0433
Sphingolipids	Phosphosphingolipids	Sphingomyelin	SM 35:1;2O|SM 17:1;2O/18:0	857450	237573		492847	146492		0.009495
			SM 36:3;2O|SM 21:1;2O/15:2	50040.2	28818.5		17578.8	11987.7		0.02899
			SM 42:3;2O|SM 20:1;2O/22:2	-26661.8	27231		-62278.2	24962.4		0.03984
			SM 42:3;2O|SM 20:3;2O/22:0	-26393.7	27217.5		-61829	25198.1		0.04133
	Phosphosphingolipids	Oxidized ceramide phosphoinositol	PI-Cer 39:4;3O	-4402.5	3757.53		-10901.2	3452.36		0.01088
	Ceramides	Ceramide non-hydroxyfatty acid-sphingosine	Cer 34:1;2O|Cer 18:1;2O/16:0	3541.33	2066.41		715.667	1476.32		0.02136
	Sphingoid bases	Phytosphingosine	SPB 20:0;3O	-84.5	3570.38		-6569.67	5290.15		0.03205
Glycerophospholipids	Glycerophosphocholines	Lysophophatidylcholine	LPC 18:1(d7)	2310	36880.1		-49907.3	30124.8		0.02286
		Phosphatidylcholine	PC 34:1|PC 16:0_18:1	-710102	3.20627e+06		4.15839e+06	3.2226e+06		0.02545
			PC 35:6|PC 18:2_17:4	3537.33	7118.45		-8341.67	9822.6		0.0374
	Glycerophosphoserines	Phosphatidylserine	PS 38:5|PS 20:1_18:4	54129.2	17676.5		33585.3	9767.15		0.03189
Data values are presented as Mean ± SD (n = 6 in each group). Means were considered different when p-value < 0.05.

## Sheet: Plasma 2-days
				Cold			AT
Category	Main class	Lipid subclass	Lipid name	Mean	SD		Mean	SD		P-value
Sphingolipids	Ceramides	Ceramide hydroxy fatty acid-dihydrosphingosine	Cer 35:0;3O|Cer 25:0;2O/10:0;O	56160.8	40406.1		-106650	78784.4		0.00114
			Cer 35:0;3O|Cer 13:0;2O/22:0;O	12864	6504.85		-452.167	4140.12		0.00174
			Cer 35:0;3O|Cer 17:0;2O/18:0;O	7331.17	15344.3		-22201.7	16831.7		0.00988
			Cer 35:0;3O|Cer 14:0;2O/21:0;O	2728.67	15585.8		-25018	16479.8		0.0134
		Ceramide hydroxy fatty acid-sphingosine	Cer 39:1;3O|Cer 20:1;2O/19:0;O	2436.33	3435.88		-3179.5	1017.7		0.00327
		Ceramide Esterified omega-hydroxy fatty acid-sphingosine	Cer 52:12;4O|Cer 14:2;2O/38:10;2O	3395.67	4987.38		-11874.7	8960.55		0.00448
			Cer 48:6;4O	49505.8	33827.3		-33625.3	51352		0.00786
			Cer 48:6;4O|Cer 13:1;2O/35:5;2O	423900	310568		-291267	434486		0.00829
			Cer 50:9;4O|Cer 12:2;2O/38:7;2O	33381	44295.7		-45083	54626.1		0.0211
			Cer 40:6;4O|Cer 13:2;2O/27:4;2O	12146.3	17754.3		-10202	14318		0.0373
		Ceramide non-hydroxyfatty acid-sphingosine	Cer 29:4;2O|Cer 12:2;2O/17:2	30398.5	66896.1		-37745.7	21317		0.0388
	Phosphosphingolipids	Oxidized ceramide phosphoinositol	PI-Cer 39:4;3O	-1026.67	5106.3		-10381.3	4908.13		0.00894
			PI-Cer 57:10;3O	6499.83	13182.9		-8969.17	3953.12		0.0204
	Neutral glycosphingolipids	Hexosylceramide hydroxyfatty acid-sphingosine	HexCer 36:1;3O|HexCer 18:1;2O/18:0;O	-8288.83	5356.42		-1634.83	1484.12		0.015
			HexCer 42:1;3O	-9002.17	3698.58		-3292	3205.4		0.017
	Ceramides	Ceramide 1-phosphates	CerP 34:2;2O|CerP 12:2;2O/22:0	70853.2	150453		-84918.3	43906.5		0.0352
	Neutral glycosphingolipids	Acylhexosylceramide	AHexCer 47:8;3O	46538	91450		-48858.5	33633		0.0374
			AHexCer 44:2;3O	-18391.5	8468.25		-8148.5	6453.41		0.0402
			AHexCer 37:3;3O	15734.3	37145.4		-162967	186422		0.0441
			AHexCer 45:4;3O	1244.33	4004.36		-2685.5	1452.19		0.0474
	Phosphosphingolipids	Sphingomyelin	SM 22:1;3O	1792.83	2983.68		-3979.5	1991.59		0.00277
			SM 38:3;2O	152343	153582		-282562	250307		0.00463
			SM 42:3;2O|SM 20:1;2O/22:2	-19572.2	19240.3		-63392.7	27644		0.00971
			SM 42:3;2O|SM 20:3;2O/22:0	-19349.3	19357.3		-62954.5	27650.7		0.0101
			SM 28:1;2O	7645	2581.61		4166.83	1619.48		0.0189
			SM 40:6;2O	11583.5	18483.8		-13708	15892.2		0.0293
			SM 32:2;2O|SM 14:1;2O/18:1	-580.5	3067.71		3719	3067.07		0.0356
			SM 22:2;2O	3859.83	7492.74		-4827.83	4642.47		0.0364
			SM 28:3;2O	2158.5	3081.48		-1085.33	1592.74		0.045
			SM 21:1;3O	20108.8	43338.4		-22147.2	16017		0.049
	Sphingoid bases	Phytosphingosine	SPB 20:0;3O	2518.33	3312.69		-4572.83	2966.33		0.00293
		Sulfonolipid	SL 35:4;2O|SL 18:3;O/17:1;O	5109	7286.33		-5480.33	2854.28		0.00782
			SL 33:4;O|SL 14:2;O/19:2	3158.17	7696.71		-4771.83	2906.96		0.0399
			SL 46:8;2O|SL 14:2;O/32:6;O	2094.5	6061.54		-3997.17	2441.49		0.0455
Glycerolipids	Diradylglycerols	Diacylglycerol	DG 28:2	10835.7	12075.8		-25161.7	15236.6		0.00108
			DG 46:11	4127	2667.48		-3908.17	3520.76		0.00122
			DG 52:14	606.5	5456.16		-18287.8	10798.5		0.00334
			DG 15:0_18:1(d7)	1696.33	4084.61		-7605	4672.13		0.00431
			DG 30:6	1016.67	16048.2		-36299.3	20472.3		0.0056
			DG 28:3	157233	176566		-312002	279551		0.00596
			DG 47:12	1421	1201.88		-2521.33	2575.66		0.0068
			DG 42:11	5005	7525.97		-5469.5	2922.7		0.00985
			DG 45:9	4254.33	7188.58		-9206	7542.91		0.0101
			DG 48:12	-8450.67	12819.2		-63834.8	47149.7		0.0196
			DG 32:7	5606	7503.47		-3428.17	2965.65		0.0207
			DG 27:3	23768	42804.2		-26734.3	19166.6		0.0248
			DG 34:2|DG 17:1_17:1	942.833	1338.61		-1426.83	1833.75		0.0285
			DG 31:3	2050.83	3303.78		-2280.17	2598.15		0.0302
			DG 48:11	30115.7	57251.4		-32520.2	20494.3		0.0302
			DG 36:5	1230.67	2939.02		-1958.33	1261.44		0.0347
			DG 45:12	17204.8	10829.9		31897.8	10089.7		0.0354
			DG 22:1	17162	37334.5		-20368	10998		0.0398
			DG 34:8	12150	26139.6		-13775.7	9949.91		0.0465
			DG 48:12	-1678	1279.56		-5258.5	3651.27		0.0468
			DG 35:0	-374.667	4222.31		5052.5	4150.52		0.0486
	Glycosyldiradylglycerols [GL05]	Digalactosyldiacylglycerol	DGDG 30:5|DGDG 15:2_15:3	4963.83	7503.81		15102.2	1830.6		0.00925
			DGDG 28:0|DGDG 14:0_14:0	6000.17	10386.1		-5549.17	3861		0.0287
	Other Glycerolipids [GL00]	Diacylglyceryl glucuronide	DGGA 26:0|DGGA 13:0_13:0	11254.8	22247.6		-10733.2	5255.16		0.0402
	Other Glycerolipids [GL00]	Diacylglyceryl-3-O-carboxyhydroxymethylcholine	DGCC 41:9	56690.8	116150		-60856.2	38713.6		0.0405
	Triradylglycerols [GL03]	Triacylglycerol	TG 51:12|TG 17:4_17:4_17:4	1402.83	1552.09		-3099.83	1874.8		0.00109
			TG 42:6|TG 8:0_8:0_26:6	1895.83	3839.83		-2773.83	2979.47		0.0404
			TG 24:0|TG 8:0_8:0_8:0	22279.2	47258.2		-24432.7	17022.5		0.046
		Ether-linked triacylglycerol	TG O-40:8|TG O-15:4_8:0_17:4	4988.67	8366.02		-3382.83	2329.77		0.0399
Glycerophospholipids	Glycerophosphocholines [GP01]	Lysophophatidylcholine	LPC 18:1(d7)	26400.7	13600.4		-50585.2	28667.6		0.000143
	Glycerophosphocholines [GP01]	Phosphatidylcholine	PC 35:6|PC 18:2_17:4	7730.83	5234.8		-10957.5	9970.53		0.00227
			PC 35:1|PC 20:0_15:1	-6150.17	7480.57		-26355.5	16926.7		0.0233
			PC 39:5|PC 19:0_20:5	51873.5	22915.2		24088.2	16637.6		0.0371
			PC 36:2|PC 16:0_20:2	1717.67	2316.44		-1418	2237.25		0.0383
		Ether-linked phosphatidylcholine	PC O-32:1	-15336.2	14022.1		6237.5	7661.56		0.00792
	Glycerophosphoethanolamines [GP02]	Phosphatidylethanolamine	PE 15:0_18:1(d7)	34435.8	10325		1332.83	20843.9		0.00586
			PE 36:2|PE 18:0_18:2	-122608	145382		43395.7	107274		0.0481
	Glycerophosphoethanolamines [GP02]	Lysophosphatidylethanolamine	LPE 18:1(d7)	7023	15751.5		-26469.3	24758.4		0.0189
	Glycerophosphoserines [GP03]	Phosphatidylserine	PS 40:5|PS 18:0_22:5	-12177.2	5303.41		-5282.33	3878.58		0.0279
Sterol Lipids	Bile acids and derivatives [ST04]	Esterified glycolithocholic acid	GLCAE 24:1;O2;G/8:0;O	1519.5	1795.49		-2377.17	562.721		0.000483
			GLCAE 24:1;O3;G/6:0;O	16292.8	34412.3		-17541.5	13401.4		0.0487
Data values are presented as Mean ± SD (n = 6 in each group). Means were considered different when p-value < 0.05.
